# Supplementary material for: Highly efficient production of HIV-1AD8 gp120 in mammalian cells
Source: J Virol. 2025 Nov 7;99(11):e01359-25. doi: 10.1128/jvi.01359-25 (PMC12645962; doi:10.1128/jvi.01359-25)
Supplement: Text S2 — pTPA-1059-SOSIP sequence. [file jvi.01359-25-s0002.txt]

LOCUS       pTPA-1059-SOSIP         8843 bp    DNA     circular SYN 30-SEP-2025
DEFINITION  synthetic circular DNA.
ACCESSION   .
VERSION     .
KEYWORDS    .
SOURCE      synthetic DNA construct
  ORGANISM  synthetic DNA construct
REFERENCE   1  (bases 1 to 8843)
  AUTHORS   .
  TITLE     Direct Submission
  JOURNAL   Exported Sep 30, 2025 from SnapGene 8.1.0
            https://www.snapgene.com
FEATURES             Location/Qualifiers
     source          1..8843
                     /mol_type="other DNA"
                     /organism="synthetic DNA construct"
     terminator      331..467
                     /label=rrnG terminator
     misc_feature    612..683
                     /label=5' beta-globin insulator
     terminator      688..735
                     /label=T7 terminator
     polyA_signal    752..800
                     /label=poly(A) signal
     enhancer        881..1184
                     /label=CMV enhancer
     promoter        1185..1388
                     /label=CMV promoter
     intron          1522..1997
                     /label=beta-globin intron
     CDS             2062..2166
                     /codon_start=1
                     /label=TPA SP
                     /translation="MDAMKRGLCCVLLLCGAVFVSPSQEIHARFRRGAR"
     CDS             2167..4098
                     /codon_start=1
                     /label=1059-SOSIP
                     /label=A4-146 SOSIP
                     /translation="AEQLWVTVYYGVPVWKEATTTLFCASDAKAYTAEAHNVWATHACV
                     PTDPNPQEVVLENVTENFNMWKNNMVEQMHEDIISLWDQSLKPCVKLTPLCVTLNCTDL
                     ANNTNLANNTNSSISSWEKMEKGEIKNCSFNITTVIKDKIQKNYALFNRLDIVPIDDDD
                     TNVTNNASYRLISCNTSVITQACPKISFEPIPIHYCAPAGFAILKCNDKKFNGTGPCTN
                     VSTVQCTHGIKPVVSTQLLLNGSLAEEEVVIRSENFTDNVKTIIVQLNESVIINCTRPN
                     NNTRKSITFGPGRAFYTTGDIIGDIRKAYCNISSTQWNNTLRQIARRLREQFKDKTIVF
                     NSSSGGDPEIVMHSFNCGGEFFYCNTTQLFNSTWNGNDTGEFNNTGKNITYITLPCRIK
                     QIINMWQEVGKAMYAPPIAGQIRCSSNITGILLTRDGGNSSEDKEIFRPEGGNMRDNWR
                     SELYKYKVVKIEPLGVAPTKCKRRVVQRRRRRRAVGIGAVFLGFLGAAGSTMGAASMTL
                     TVQARLLLSGIVQQQNNLLRAPEAQQHLLQLTVWGIKQLQARVLAVERYLKDQQLLGIW
                     GCSGKLICCTAVPWNASWSNRSLDNIWNNMTWMEWDREINNYTNLIYNLIEESQNQQEK
                     NEQELLELD"
     CDS             4192..4215
                     /label=8xHis
     misc_feature    4282..4870
                     /label=WPRE
     CDS             complement(4753..4764)
                     /label=Factor Xa site
     polyA_signal    4923..5044
                     /label=SV40 poly(A) signal
     terminator      5158..5205
                     /label=T7 terminator
     terminator      5235..5371
                     /label=rrnG terminator
     misc_feature    5416..5487
                     /label=3' beta-globin insulator
     promoter        5532..5728
                     /label=SV40 promoter
     rep_origin      5579..5714
                     /label=SV40 ori
     CDS             5742..6536
                     /label=NeoR/KanR
     polyA_signal    6547..6771
                     /label=bGH poly(A) signal
     rep_origin      complement(6967..7555)
                     /direction=LEFT
                     /label=ori
     CDS             8301..8369
                     /label=AmpR
     CDS             join(8370..8843,1..318)
                     /label=AmpR
ORIGIN
        1 gtagcaatgg caacaacctt gcgtaaacta ttaactggcg aactacttac tctagcttcc
       61 cggcaacagt tgatagactg gatggaggcg gataaagttg caggaccact tctgcgctcg
      121 gcccttccgg ctggctggtt tattgctgat aaatctggag ccggtgagcg tgggtctcgc
      181 ggtatcattg cagcactggg gccagatggt aagccctccc gtatcgtagt tatctacacg
      241 acggggagtc aggcaactat ggatgaacga aatagacaga tcgctgagat aggtgcctca
      301 ctgattaagc attggtaacc gattctaggt gcattggcgc agaaaaaaat gcctgatgcg
      361 acgctgcgcg tcttatactc ccacatatgc cagattcagc aacggatacg gcttccccaa
      421 cttgcccact tccatacgtg tcctccttac cagaaattta tccttaagat cgtttaaact
      481 cgactctggc tctatcgaat ctccgtcgtt tcgagcttac gcgaacagcc gtggcgctca
      541 tttgctcgtc gggcatcgaa tctcgtcagc tatcgtcagc ttaccttttt ggcagcgatc
      601 gcggctcccg acatcttgga ccattagctc cacaggtatc ttcttccctc tagtggtcat
      661 aacagcagct tcagctacct ctcaattcaa aaaacccctc aagacccgtt tagaggcccc
      721 aaggggttat gctatcaatc gttgcgttac acacacaaaa aaccaacaca catccatctt
      781 cgatggatag cgattttatt atctaactgc tgatcgagtg tagccagatc tagtaatcaa
      841 ttacggggtc attagttcat agcccatata tggagttccg cgttacataa cttacggtaa
      901 atggcccgcc tggctgaccg cccaacgacc cccgcccatt gacgtcaata atgacgtatg
      961 ttcccatagt aacgccaata gggactttcc attgacgtca atgggtggag tatttacggt
     1021 aaactgccca cttggcagta catcaagtgt atcatatgcc aagtacgccc cctattgacg
     1081 tcaatgacgg taaatggccc gcctggcatt atgcccagta catgacctta tgggactttc
     1141 ctacttggca gtacatctac gtattagtca tcgctattac catgctgatg cggttttggc
     1201 agtacatcaa tgggcgtgga tagcggtttg actcacgggg atttccaagt ctccacccca
     1261 ttgacgtcaa tgggagtttg ttttggcacc aaaatcaacg ggactttcca aaatgtcgta
     1321 acaactccgc cccattgacg caaatgggcg gtaggcgtgt acggtgggag gtctatataa
     1381 gcagagctgg tttagtgaac cgtcagatcg cctggagacg ccatccacgc tgttttgacc
     1441 tccatagaag acaccgggac cgatccagcc tcccctcgaa gcttacatgt ggtaccgagc
     1501 tcggatcctg agaacttcag ggtgagtcta tgggaccctt gatgttttct ttccccttct
     1561 tttctatggt taagttcatg tcataggaag gggagaagta acagggtaca catattgacc
     1621 aaatcagggt aattttgcat ttgtaatttt aaaaaatgct ttcttctttt aatatacttt
     1681 tttgtttatc ttatttctaa tactttccct aatctctttc tttcagggca ataatgatac
     1741 aatgtatcat gcctctttgc accattctaa agaataacag tgataatttc tgggttaagg
     1801 caatagcaat atttctgcat ataaatattt ctgcatataa attgtaactg atgtaagagg
     1861 tttcatattg ctaatagcag ctacaatcca gctaccattc tgcttttatt ttatggttgg
     1921 gataaggctg gattattctg agtccaagct aggccctttt gctaatcatg ttcatacctc
     1981 ttatcttcct cccacagctc ctgggcaacg tgctggtctg tgtgctggcc catcactttg
     2041 gcaaaggcgg ccgccgccac catggacgcc atgaagcgag gcctttgctg tgttctcctg
     2101 ctgtgcgggg ctgtctttgt gagcccctcc caggagatcc acgcacgctt ccggagagga
     2161 gccagggctg agcagctttg ggttactgtg tactacggtg ttccggtttg gaaggaagcc
     2221 actactacgc ttttctgcgc cagtgacgca aaggcttaca ctgctgaagc ccacaacgtg
     2281 tgggcaaccc acgcttgcgt gcctaccgat ccaaatcccc aggaagtggt gctggagaac
     2341 gtaaccgaga atttcaatat gtggaagaac aatatggtgg agcaaatgca cgaagacatc
     2401 atttccctct gggaccagtc tctgaaaccc tgcgtgaagt tgacacccct gtgcgtgacg
     2461 ctgaactgca ccgacctcgc caacaacacg aacttggcaa acaacacaaa ctcatctatc
     2521 agcagttggg agaagatgga aaagggcgaa atcaagaatt gtagctttaa cataacaact
     2581 gtgatcaagg acaaaatcca aaagaattac gctctgttca accgactcga cattgtcccc
     2641 attgacgacg acgacaccaa cgtcaccaac aacgcctctt acagactcat ttcatgcaat
     2701 actagcgtga tcacccaggc ttgccctaaa atttcattcg aacctatccc gattcactac
     2761 tgcgcacctg cagggttcgc aatcctgaaa tgcaacgaca agaagtttaa cggcaccggc
     2821 ccgtgcacta acgtatccac cgttcagtgc actcacggca tcaaacctgt ggtcagtaca
     2881 cagcttcttt tgaacggaag cctcgccgag gaagaagtcg ttatacggag tgagaacttt
     2941 actgataacg tgaagacgat catcgtccaa ttgaatgaga gtgttatcat aaactgcacc
     3001 agaccaaata ataacaccag gaagtctatc accttcgggc ccggacgagc cttttacacc
     3061 actggtgaca ttatcgggga cattcgcaag gcctactgca atatcagttc cacccagtgg
     3121 aacaataccc tgcgccaaat tgcccgccgt ctcagggagc agttcaaaga caagactatt
     3181 gtgttcaaca gcagtagcgg tggtgatccc gagatcgtta tgcacagctt caactgcggc
     3241 ggagagttct tttattgcaa caccacccag ctctttaact caacctggaa cggtaacgac
     3301 accggggaat tcaacaatac aggtaagaac attacttaca ttaccctgcc ttgtcgaatc
     3361 aagcagatca tcaatatgtg gcaagaggtg ggtaaggcta tgtacgcacc acctatagcg
     3421 gggcagatcc gctgcagctc caacatcacc ggcattctgc tgacgcgaga cggcggcaac
     3481 tcatccgaag ataaagaaat tttccggccc gagggcggta acatgcggga caactggcgc
     3541 agcgagctgt ataagtacaa ggtcgtgaag atagagcctc tcggcgtggc gcctacgaaa
     3601 tgtaaaagga gagtagttca acggagacgc aggcgacggg ccgtcggcat cggcgccgtc
     3661 tttctgggtt ttcttggcgc tgccggctct acaatgggag ccgccagtat gacccttact
     3721 gtccaagcac gcctgctgct gtccggcatt gttcagcaac aaaataactt gctccgagcc
     3781 cccgaagccc agcaacacct gctccagttg accgtgtggg gaataaaaca actgcaagct
     3841 cgggttcttg cagttgaacg ctatcttaaa gaccagcaac ttctcggcat atggggttgt
     3901 tccggcaagc tgatctgttg tacagccgtc ccatggaacg ccagctggtc aaacaggagt
     3961 cttgacaata tctggaacaa catgacttgg atggaatggg accgggagat caataactat
     4021 accaatctca tctataatct tatcgaggag tcacaaaatc agcaggagaa gaacgagcag
     4081 gagttgctcg agctcgactg actcgagctc gacggatccg caccgacaaa agcgaaacgc
     4141 cgcgttgtgc aaagggaaaa gcgctaagga tccggctccg gaggcagcgg ccaccatcac
     4201 catcatcacc atcactgatc tagaagttgt ctcctcctgc actgactgac tgatacaatc
     4261 gatttctgga tccgcaggcc taatcaacct ctggattaca aaatttgtga aagattgact
     4321 ggtattctta actatgttgc tccttttacg ctatgtggat acgctgcttt aatgcctttg
     4381 tatcatgcta ttgcttcccg tatggctttc attttctcct ccttgtataa atcctggttg
     4441 ctgtctcttt atgaggagtt gtggcccgtt gtcaggcaac gtggcgtggt gtgcactgtg
     4501 tttgctgacg caacccccac tggttggggc attgccacca cctgtcagct cctttccggg
     4561 actttcgctt tccccctccc tattgccacg gcggaactca tcgccgcctg ccttgcccgc
     4621 tgctggacag gggctcggct gttgggcact gacaattccg tggtgttgtc ggggaagctg
     4681 acgtcctttc catggctgct cgcctgtgtt gccacctgga ttctgcgcgg gacgtccttc
     4741 tgctacgtcc cttcggccct caatccagcg gaccttcctt cccgcggcct gctgccggct
     4801 ctgcggcctc ttccgcgtct tcgccttcgc cctcagacga gtcggatctc cctttgggcc
     4861 gcctccccgc ctgtctagct tgactgactg agatacagcg taccttcagc tcacagacat
     4921 gataagatac attgatgagt ttggacaaac cacaactaga atgcagtgaa aaaaatgctt
     4981 tatttgtgaa atttgtgatg ctattgcttt atttgtaacc attataagct gcaataaaca
     5041 agttaacaac aacaattgca ttcattttat gtttcaggtt cagggggagg tgtgggaggt
     5101 tttttaaagc aagtaaaacc tctacaaatg tggtattggc ccatctctat cggtatcgta
     5161 gcataacccc ttggggcctc taaacgggtc ttgaggggtt ttttgtgccc ctcgggccgg
     5221 attgctatct accggcattg gcgcagaaaa aaatgcctga tgcgacgctg cgcgtcttat
     5281 actcccacat atgccagatt cagcaacgga tacggcttcc ccaacttgcc cacttccata
     5341 cgtgtcctcc ttaccagaaa tttatcctta aggtcgtcag ctatcctgca ggcgatctct
     5401 cgatttcgat caagacattc ctttaatggt cttttctgga caccactagg ggtcagaagt
     5461 agttcatcaa actttcttcc ctccctaatc tcattggtta ccttgggcta tcgaaactta
     5521 attaagcgat ctgcatctca attagtcagc aaccatagtc ccgcccctaa ctccgcccat
     5581 cccgccccta actccgccca gttccgccca ttctccgccc catcgctgac taattttttt
     5641 tatttatgca gaggccgagg ccgcctcggc ctctgagcta ttccagaagt agtgaggagg
     5701 cttttttgga ggcctaggct tttgcaaagg aggtagccaa catgattgaa caagatggat
     5761 tgcacgcagg ttctcccgcc gcttgggtgg agaggctatt cggctatgac tgggcacaac
     5821 agacaatcgg ctgctctgat gccgccgtgt tccggctgtc agcgcagggg cgcccggttc
     5881 tttttgtcaa gaccgacctg tccggtgccc tgaatgaact ccaggacgag gcagcgcggc
     5941 tatcgtggct ggccacgacg ggcgttcctt gcgcagctgt gctcgacgtt gtcactgaag
     6001 cgggaaggga ctggctgcta ttgggcgaag tgccggggca ggatctcctg tcatctcacc
     6061 ttgctcctgc cgagaaagta tccatcatgg ctgatgcaat gcggcggctg catacgcttg
     6121 atccggctac ctgcccattc gaccaccaag cgaaacatcg catcgagcga gcacgtactc
     6181 ggatggaagc cggtcttgtc gatcaggatg atctggacga agagcatcag gggctcgcgc
     6241 cagccgaact gttcgccagg ctcaaggcgc ggatgcccga cggcgaggat ctcgtcgtga
     6301 cccacggcga tgcctgcttg ccgaatatca tggtggaaaa tggccgcttt tctggattca
     6361 tcgactgtgg ccggctgggt gtggcggacc gctatcagga catagcgttg gctacccgtg
     6421 atattgctga agagcttggc ggcgaatggg ctgaccgctt cctcgtgctt tacggtatcg
     6481 ccgctcccga ttcgcagcgc atcgccttct atcgccttct tgacgagttc ttctagtatg
     6541 taagccctgt gccttctagt tgccagccat ctgttgtttg cccctccccc gtgccttcct
     6601 tgaccctgga aggtgccact cccactgtcc tttcctaata aaatgaggaa attgcatcgc
     6661 attgtctgag taggtgtcat tctattctgg ggggtggggt ggggcaggac agcaaggggg
     6721 aggattggga agacaatagc aggcatgctg gggatgcggt gggctctatg gttaattaac
     6781 cagtcaagtc agctacttgg cgagatcgac ttgtctgggt ttcgactacg ctcagaattg
     6841 cgtcagtcaa gttcgatctg gtccttgcta ttgcacccgt tctccgatta cgagtttcat
     6901 ttaaatcatg tgagcaaaag gccagcaaaa ggccaggaac cgtaaaaagg ccgcgttgct
     6961 ggcgtttttc cataggctcc gcccccctga cgagcatcac aaaaatcgac gctcaagtca
     7021 gaggtggcga aacccgacag gactataaag ataccaggcg tttccccctg gaagctccct
     7081 cgtgcgctct cctgttccga ccctgccgct taccggatac ctgtccgcct ttctcccttc
     7141 gggaagcgtg gcgctttctc atagctcacg ctgtaggtat ctcagttcgg tgtaggtcgt
     7201 tcgctccaag ctgggctgtg tgcacgaacc ccccgttcag cccgaccgct gcgccttatc
     7261 cggtaactat cgtcttgagt ccaacccggt aagacacgac ttatcgccac tggcagcagc
     7321 cactggtaac aggattagca gagcgaggta tgtaggcggt gctacagagt tcttgaagtg
     7381 gtggcctaac tacggctaca ctagaagaac agtatttggt atctgcgctc tgctgaagcc
     7441 agttaccttc ggaaaaagag ttggtagctc ttgatccggc aaacaaacca ccgctggtag
     7501 cggtggtttt tttgtttgca agcagcagat tacgcgcaga aaaaaaggat ctcaagaaga
     7561 tcctttgatc ttttctacgg ggtctgacgc tcagtggaac gaaaactcac gttaagggat
     7621 tttggtcatg agattatcaa aaaggatctt cacctagatc cttttaaatt aaaaatgaag
     7681 ttttaaatca atctaaagta tatatgagta aacttggtct gacagttacc aatgcttaat
     7741 cagtgaggca cctatctcag cgatctgtct atttcgttca tccatagttg catttaaatt
     7801 tccgaactct ccaaggccct cgtcggaaaa tcttcaaacc tttcgtccga tccatcttgc
     7861 aggctacctc tcgaacgaac tatcgcaagt ctcttggccg gccttgcgcc ttggctattg
     7921 cttggcagcg cctatcgcca ggtattactc caatcccgaa tatccgagat cgggatcacc
     7981 cgagagaagt tcaacctaca tcctcaatcc cgatctatcc gagatccgag gaatatcgaa
     8041 atcggggcgc gcctggtgta ccgagaacga tcctctcagt gcgagtctcg acgatccata
     8101 tcgttgcttg gcagtcagcc agtcggaatc cagcttggga cccaggaagt ccaatcgtca
     8161 gatattgtac tcaagcctgg tcacggcagc gtaccgatct gtttaaacct agatattgat
     8221 agtctgatcg gtcaacgtat aatcgagtcc tagcttttgc aaacatctat caagagacag
     8281 gatcagcagg aggctttcgc atgagtattc aacatttccg tgtcgccctt attccctttt
     8341 ttgcggcatt ttgccttcct gtttttgctc acccagaaac gctggtgaaa gtaaaagatg
     8401 ctgaagatca gttgggtgcg cgagtgggtt acatcgaact ggatctcaac agcggtaaga
     8461 tccttgagag ttttcgcccc gaagaacgct ttccaatgat gagcactttt aaagttctgc
     8521 tatgtggcgc ggtattatcc cgtattgacg ccgggcaaga gcaactcggt cgccgcatac
     8581 actattctca gaatgacttg gttgagtatt caccagtcac agaaaagcat cttacggatg
     8641 gcatgacagt aagagaatta tgcagtgctg ccataaccat gagtgataac actgcggcca
     8701 acttacttct gacaacgatt ggaggaccga aggagctaac cgcttttttg cacaacatgg
     8761 gggatcatgt aactcgcctt gatcgttggg aaccggagct gaatgaagcc ataccaaacg
     8821 acgagcgtga caccacgatg cct
//
